# Supplementary material for: Yeast Diversity in Wine Grapes from Japanese Vineyards and Enological Traits of Indigenous Saccharomyces cerevisiae Strains
Source: Microorganisms. 2024 Aug 26;12(9):1769. doi: 10.3390/microorganisms12091769 (PMC11433644; doi:10.3390/microorganisms12091769)
Supplement: Supplementary file 1 [file microorganisms-12-01769-s001.zip]

Archive with 1 entries (1 files):
- microorganisms-3162435-supplementary.pdf
